# Supplementary material for: Valuation of Ecosystem Services for the Sustainable Development of Hani Terraces: A Rice–Fish–Duck Integrated Farming Model
Source: Int J Environ Res Public Health. 2022 Jul 13;19(14):8549. doi: 10.3390/ijerph19148549 (PMC9317269; doi:10.3390/ijerph19148549)
Supplement: Supplementary file 1 [file ijerph-19-08549-s001.zip]

Archive with 1 entries (1 files):
- ijerph-1741211-supplementary.pdf
